# Supplementary material for: ZIKV can infect human term placentas in the absence of maternal factors
Source: Commun Biol. 2022 Mar 18;5:243. doi: 10.1038/s42003-022-03158-6 (PMC8933440; doi:10.1038/s42003-022-03158-6)
Supplement: Supplementary file 4 — Supplementary Data 2 [file 42003_2022_3158_MOESM4_ESM.xlsx]

## Sheet: Figure 1b
Fig. 1 b. Arterial pressure values in mmHg at specific timepoints
ZIKV perfusion experiments												iZIKV perfusion experiments
Control cotyledon	0hr	1hr	2hr	3hr	4hr	5hr	22hr	24hr	26hr	28hr		Control cotyledon	0hr	1hr	2hr	3hr	4hr	5hr	22hr	24hr	26hr	28hr
1	45	38	37	38	40	39	46	36	40	39		1	32	37	42	43	39	38	40	39	35	38
2	30	35	36	33	35	33	40	44	38	37		2	25	25	24	24	29	30	31	32	32	34
3	31	35	37	40	44	31	34	32	29	30		3	28	28	30	30	28	33	30	29	30	32
4	26	26	33	30	35	36	36	35	34	35		4	20	20	20	20	20	26	25	26	26	29
5	40	42	39	40	40	45	44	41	47	46		5	32	36	32	33	31	33	34	33	31	30
6	18	17	19	17	18	16	28	25	22	25		6	24	26	25	24	28	26	23	24	25	23
7	28	34	22	31	32	33	33	32	31	30		7	24	28	30	30	35	35	30	33	30	31
8	38	28	22	23	21	20	28	28	31	28		8	26	30	31	33	33	30	29	27	32	29
9	30	33	28	31	30	31	34	31	30	29		9	36	36	36	40	42	31	36	40	39	40
10	31	34	31	29	29	33	36	36	34	35
ZIKV cotyledon	0hr	1hr	2hr	3hr	4hr	5hr	22hr	24hr	26hr	28hr		iZIKV cotyledon	0hr	1hr	2hr	3hr	4hr	5hr	22hr	24hr	26hr	28hr
1	57	58	57	73	48	46	40	38	39	45		1	33	44	48	41	40	34	36	34	36	36
2	25	30	24	22	37	20	18	23	22	18		2	25	28	27	29	34	33	36	35	35	36
3	22	32	35	40	67	20	17	18	19	27		3	25	28	27	26	25	26	31	25	31	24
4	30	30	44	56	44	45	32	34	31	32		4	20	20	23	23	23	24	25	25	26	26
5	20	28	26	24	25	29	32	32	32	38		5	30	29	30	30	33	33	33	33	33	34
6	20	22	23	23	22	20	34	32	29	28		6	22	32	26	24	25	23	24	32	31	30
7	30	28	35	28	32	32	26	22	20	21		7	22	25	32	27	33	38	25	28	26	28
8	27	24	22	21	22	23	28	30	26	30		8	30	29	28	31	31	31	25	32	26	25
9	27	37	28	35	32	31	32	28	28	30		9	29	34	33	36	38	35	42	41	40	40
10	32	31	29	27	28	34	34	33	30	31

## Sheet: Figure 2b
	Fig. 2b. Copies ZIKV RNA per ug tissue RNA.
		1.A	1.B	1.C	2.A	2.B	2.C	3.A	3.B	3.C	4.A	4.B	4.C	5.A	5.B	5.C	6.A	6.B	6.C	7.A	7.B	7.C	8.A	8.B	8.C	9.A	9.B	9.C	10.A	10.B	10.C
	replicate 1	1042.23	0	0	3245.55	5736.2	0	0	2777.99	0	4344.06	0	0	2294.63	1423.93	0	4518.29	856.512	0	4769.77	7514.51	5176.28	0	3629.83	2608.82	4670.97	1943.33	590.655	0	0	1051.31
	replicate 2	4119.51	0	0	2154.97	9480.68	0	0	1088.89	0	2047.45	0	4172.85	7154.59	722.613	0	1424.97	691.604	0	4784.54	8832.81	4029.92	0	3868.71	1520.94	2143.3	1426.96	2413.59	2690.38	0	1800.4
	replicate 3	1952.5	0	0	2358.17	9742.6	0	0	1739.35	0	2853.2	0	4322.65	6676.88	1974.19	0	1086.23	0	0	6122.21	11238.5	6228.61	0	3695.82	1241	3841.35	2288.33	1332.04	2026.36	0	1652.41

## Sheet: Figure 5c
Fig. 5c. Mean damaged syncitium vs. total PLAP staining over total tissue area.
	Conditions					Conditions
Placenta	Baseline	Control	ZIKV		Placenta	Baseline	Control	iZIKV
1	0	0	5.81844e-06		1	3.37265e-08	1.59798e-06	1.69651e-07
2	4.30262e-07	0	4.43578e-06		2	0	6.9844e-07	4.19335e-06
3	0	1.08673e-06	7.79317e-06		3	0	3.05184e-07	6.35442e-06
4	0	7.23321e-06	1.76076e-05		4	0	7.86061e-07	3.07927e-05
5	0	1.00238e-05	4.06875e-06		5	0	5.32593e-06	1.31965e-05
6	0	8.93796e-07	6.97866e-06		6	0	2.39333e-06	4.48916e-06
7	0	9.0269e-07	1.16359e-05		7	0	0	1.11733e-05
8	0	1.77425e-07	7.47954e-06		8	0	1.54921e-06	4.28457e-06
9	0	3.53395e-06	3.86104e-06		9	0	1.21617e-06	4.44887e-07
10	0	0	0

## Sheet: Figure 6b
Fig. 6b. Mean TUNEL+ nuclei normalized to tissue area
	Conditions					Conditions
Placenta	Baseline	Control	ZIKV		Placenta	Baseline	Control	iZIKV
1	2.50537e-05	7.40086e-05	5.02352e-05		1	2.62481e-05	7.00854e-05	0.0001188
2	3.87776e-05	6.94379e-05	8.27069e-05		2	3.06195e-05	9.50337e-05	4.18128e-05
3	4.81082e-05	3.07413e-05	0.000180476		3	2.67441e-05	8.84053e-05	8.777e-05
4	4.38865e-05	3.96733e-05	0.000136495		4	3.829e-05	8.36435e-05	0.000119991
5	2.26638e-05	5.71841e-05	0.000479416		5	2.17884e-05	4.16788e-05	4.80555e-05
6	7.19767e-05	7.83455e-05	0.000177023		6	4.24157e-05	0.000120149	5.01683e-05
7	3.31937e-05	8.91087e-05	0.000158731		7	0.000111654	0.000112944	0.000140871
8	5.00848e-05	5.84662e-05	7.79064e-05		8	4.37205e-05	0.000113191	0.000108849
9	8.55645e-05	3.08634e-05	0.000225667		9	2.72639e-05	7.45385e-05	5.89164e-05
10	3.24317e-05	0.000139675	0.000266772

## Sheet: Figure 7b
Fig. 7b. Mean Ki67+ nuclei normalized to tissue area
	Conditions					Conditions
Placenta	Baseline	Control	ZIKV		Placenta	Baseline	Control	iZIKV
1	0.000191838	8.76822e-05	0.000192019		1	0.000418547	0.000429221	0.000329298
2	0.000455417	0.000259221	0.000299406		2	0.000264619	0.000189285	0.000302048
3	0.000463536	0.000648011	0.000275685		3	0.000315119	0.000235021	9.37238e-05
4	5.42374e-05	0.000234608	0.000165335		4	0.000685008	0.000404062	0.000339757
5	0.00036706	0.000289428	0.000104315		5	0.000438438	0.000234028	0.000256031
6	0.000199743	0.000324239	0.000521553		6	0.000262914	0.000272111	0.000303226
7	0.000292042	0.000340832	0.000643894		7	0.000217822	0.000303736	0.000429958
8	0.000269525	0.00019534	0.00039901		8	0.000273264	0.00020056	0.000264841
9	0.000121987	0.000337702	0.000203471		9	0.000285521	0.00049121	0.000371976
10	0.000353555	0.000217236	0.000297765

## Sheet: Figure 8b
Fig. 8b. Mean CD163 staining norrmalized to tissue area
	Conditions					Conditions
Placenta	Baseline	Control	ZIKV		Placenta	Baseline	Control	iZIKV
1	0.132346	0.0346817	0.0539756		1	0.0873458	0.0932659	0.0544696
2	0.0693396	0.0747829	0.0614315		2	0.131443	0.114812	0.134117
3	0.0692278	0.0550649	0.0837516		3	0.052605	0.100027	0.0922755
4	0.148542	0.16026	0.124137		4	0.107592	0.0955317	0.138565
5	0.153964	0.104157	0.146121		5	0.134338	0.0869904	0.0698756
6	0.100285	0.0444777	0.0890709		6	0.0801818	0.0396899	0.0411177
7	0.0998929	0.123308	0.103166		7	0.096422	0.0493115	0.0519691
8	0.0882127	0.0974343	0.0988888		8	0.107103	0.037622	0.0527534
9	0.0669088	0.0976493	0.0897671		9	0.142916	0.0817152	0.0981196
10	0.148552	0.0749916	0.0723508

## Sheet: Figures 9a-c and 10a
Fig. 9a-c. NanoString gene expression analysis
Gene	logFC	P.Value	Nanostring Annotation
ABL1	0.249417	0.0499964	Regulation of cell cycle, S phase and DNA replication, Senescence initiators
AMICA1	-0.426387	0.0316378	Regulation of immune response
C3	-0.414636	0.0484207	Innate immune response, Regulation of immune response
CARD9	-0.46845	0.0188903	Innate immune response
CCL13	-0.359047	0.0406002	Cell Type specific, Chemokines and receptors, Inflammatory response
CCL18	-0.471436	0.0141379	Chemokines and receptors, Anti-inflammatory cytokines
CD247	-0.350487	0.0102888	CD molecules, Regulation of immune response
CD3D	-0.580529	0.000391604	Adaptive immune response, CD molecules, Regulation of immune response
CFD	-0.896308	0.0204777	Innate immune response
CTSW	-0.279002	0.0278856	CD molecules, Phagocytosis
CX3CR1	-0.698375	0.00373697	Adaptive immune response, Chemokines and receptors, Microglial cell activation
CXCL13	-0.437362	0.00913317	Adaptive immune response, Cell Type specific, Chronic inflammatory response, Humoral immune response, Chemokines and receptors
CXCL14	-0.972358	0.0216567	Adaptive immune response, Chemokines and receptors, Inflammatory response
EP300	0.188995	0.0495455	Innate immune response
FCGR3A	-0.469216	0.0409926	CD molecules, Regulation of immune response
FPR2	0.65519	0.00230856	Cell Type specific, Inflammatory response
FUT7	0.334676	0.0337571	Leukocyte migration
GNLY	-0.516409	0.0245877	Adaptive immune response, Cell Type specific, Cytotoxicity, Defense response to bacterium, Defense response to fungus
HLA-DPB1	-0.578589	0.00453399	Adaptive immune response, Antigen processing and presentation
HRAS	0.253166	0.0207147	Senescence pathway
IFI27	-0.680082	0.000337604	Chemokines and receptors
IGF1R	0.253741	0.0364235	CD molecules, Senescence initiators
IL17RB	0.296487	0.00755493	Chemokines and receptors
IL18RAP	-0.409749	0.00227338	CD molecules, Innate immune response, Th1 orientation
IL2	-0.487689	0.00266366	Adaptive immune response, Anti-inflammatory cytokines, B-cell activation, Cytokines and receptors, Innate immune response, Interleukins, Th1 & Th2 differentiation, T-cell differentiation, T-cell polarization, T-cell regulators
IL3RA	0.356328	0.0475974	Basic cell functions, Cell Type specific, CD molecules
ILF3	0.319439	0.00448819	Chemokines and receptors
IRAK4	-0.254956	0.0208878	Innate immune response
IRF5	-0.310462	0.018796	Senescence initiators interferon related
IRGM	-0.391234	0.0135307	Innate immune response
ITGA6	0.35746	0.0202559	Adhesion, CD molecules
ITGAX	0.383303	0.0317806	Adhesion, CD molecules, Innate immune response
JAK1	0.244405	0.0100793	Cytokines and receptors, Innate immune response, Positive regulation of immune response
KLRD1	-0.301717	0.0468408	Cell Type specific, NK cell functions, Regulation of immune response
KLRF1	-0.238375	0.0119796	Basic cell functions, Cell Type specific, NK cell functions
KLRK1	-0.458072	0.00634816	CD molecules, NK cell functions, Regulation of immune response
LAG3	-0.348888	0.0254226	Adaptive immune response, CD molecules, Negative regulation of immune response, T-cell activation
MAPK1	0.213816	0.0109279	Innate immune response
MAVS	0.32454	0.0349561	Innate immune response
MCAM	0.406805	0.0200278	Adhesion, CD molecules
MS4A2	-0.322684	0.0371055	Cell Type specific, Humoral immune response, Inflammatory response
MSR1	-0.799905	0.00319794	Basic cell functions, Cell Type specific, CD molecules
PSMB8	-0.261505	0.035746	Chemokines and receptors
RAG1	0.443586	0.0234525	Adaptive immune response, B-cell differentiation
S100B	0.417437	0.011375	Innate immune response
SELL	-0.267409	0.00972033	CD molecules, Regulation of immune response
SH2D1A	-0.297071	0.0182468	Humoral immune response
SIGLEC1	-0.777676	0.0118299	CD molecules, Phagocytosis recognition and engulfment
SLC11A1	0.584473	0.00646222	T-cell proliferation
TGFB2	0.387299	0.0283281	Immunosuppression, Interleukins
THBS1	0.419196	0.0380604	Cell cycle arrest, Cell Type specific, Chronic inflammatory response, Negative regulation of antigen processing
TIGIT	-0.459962	0.000474048	Adaptive immune response, T-cell activation
TLR5	-0.411228	0.00526503	Innate immune response, Toll-like receptor
TNFSF13	-0.322718	0.00695284	CD molecules, Regulation of immune response, TNF superfamily members and their receptors
TOLLIP	0.26129	0.0381657	Innate immune response
TPSAB1	-0.631437	0.00494186	Basic cell functions, Cell Type specific
TPTE	-0.646149	0.00446868	None listed
XCL2	-0.471389	0.0388093	Chemokines and receptors
XCR1	0.470539	0.0142819	Chemokines and receptors, Inflammatory response

## Sheet: Figure 9d
Fig. 9d. IFITM1 qRT-PCR expression data
	Control	DeltaDelta to RPL13A	Relative Quantification	log2		ZIKV	DeltaDelta to RPL13A	Relative Quantification	log2
	1	0.251404	0.840078	-0.251404		1	0.682319	0.623163	-0.682319
	2	-0.960541	1.94604	0.960541		2	-0.398493	1.31813	0.398493
	3	0.0573478	0.961029	-0.0573478		3	0.338326	0.790959	-0.338326
	4	0.0851083	0.942714	-0.0851083		4	1.19273	0.437474	-1.19273
	5	-0.556572	1.47077	0.556572		5	-0.26383	1.20066	0.26383
	6	0.731796	0.602154	-0.731796		6	-0.0743149	1.05286	0.0743149
						7	0.602033	0.658825	-0.602033
	Control	DeltaDelta to RPL13A	Relative Quantification	log2		iZIKV	DeltaDelta to RPL13A	Relative Quantification	log2
	1	-0.0277935	1.01945	0.0277935		1	0.133777	0.911442	-0.133777
	2	0.14014	0.907431	-0.14014		2	0.358603	0.77992	-0.358603
	3	-1.15641	2.22901	1.15641		3	0.231361	0.851831	-0.231361
	4	0.892407	0.538714	-0.892407		4	0.946291	0.518965	-0.946291
	5	0.151653	0.900219	-0.151653		5	0.344746	0.787447	-0.344746
